# Supplementary material for: A novel SH2 recognition mechanism recruits Spt6 to the doubly phosphorylated RNA polymerase II linker at sites of transcription
Source: eLife. 2017 Aug 16;6:e28723. doi: 10.7554/eLife.28723 (PMC5599234; doi:10.7554/eLife.28723)
Supplement: Figure 2—source data 1. [file elife-28723-fig2-data1.xlsx]

## Sheet: WT-RpoP
Peptide	Fl-Rpb1 1476-1511 pS1493
Protein	Spt6 1247-1451 WT																														Displayed Curve
Date	2015-08-05			2015-08-17			2015-08-28			2015-10-07			2015-10-08			2015-11-04			3/9/2016-1			3/9/2016-2			2016-07-01			7/11/2016-1			7/11/2016-2			2016-07-12			2016-07-14			2016-07-26			2016-07-27
	Prep 1			Prep 1			Prep 2			Prep 3			Prep 3			Prep 3			Prep 1			Prep 1			Prep 1			Prep 2			Prep 2			Prep 2			Prep 2			Prep 1			Prep 1
	Raw Anisotropy			Raw Anisotropy			Raw Anisotropy			Raw Anisotropy			Raw Anisotropy			Raw Anisotropy			Raw Anisotropy			Raw Anisotropy			Raw Anisotropy			Raw Anisotropy			Raw Anisotropy			Raw Anisotropy			Raw Anisotropy			Raw Anisotropy			Raw Anisotropy
[tSH2] (M)	Read 1	Read 2	Read 3	Read 1	Read 2	Read 3	Read 1	Read 2	Read 3	Read 1	Read 2	Read 3	Read 1	Read 2	Read 3	Read 1	Read 2	Read 3	Read 1	Read 2	Read 3	Read 1	Read 2	Read 3	Read 1	Read 2	Read 3	Read 1	Read 2	Read 3	Read 1	Read 2	Read 3	Read 1	Read 2	Read 3	Read 1	Read 2	Read 3	Read 1	Read 2	Read 3	Read 1	Read 2	Read 3
1.25e-05	109	96	109	143	135	127				109	105	100	92	88	81	101	100	97	93	104	101	111	113	115
6.25e-06	95	87	97	135	134	135				115	108	103	105	109	94	126	122	121	96	105	104	112	112	117
3.125e-06	89	80	92	140	134	131				115	109	101	100	104	98	106	101	103	92	101	101	113	113	118
1.5625e-06	87	77	87	134	134	128				113	107	101	89	93	86	97	100	100	104	106	109	113	112	114
7.8125e-07	84	75	86	134	124	128				94	92	94	92	79	81	94	93	95	90	105	100	106	110	112
3.90625e-07	85	75	81	118	119	110				97	94	90	88	87	77	91	92	93	115	122	122	109	108	110
1.95312e-07	85	73	81	112	110	103				82	79	67	77	83	71	81	81	81	80	88	84	92	90	93
9.76562e-08	80	71	79	96	90	98				65	69	49	67	68	66	67	67	68	60	72	71	75	78	80
4.88281e-08	80	73	81	89	80	67				50	40	41	60	52	53	49	49	48	44	54	46	59	60	59
2.44141e-08	81	71	81	60	54	52				50	40	33	49	33	29	33	36	34	36	41	42	39	40	42
1.2207e-08	84	73	80	59	52	46				26	22	26	21	26	19	24	25	25	21	29	31	30	31	31
6.10352e-09	81	72	80	49	45	36				34	37	25	28	31	13	22	21	23	17	30	25	23	25	29
3.05176e-09	80	74	82	37	32	34				34	26	21	23	31	16	18	16	19	16	25	26	20	21	25
1.52588e-09	84	73	80	34	26	29				35	32	29	29	24	21	20	18	19	13	23	19	18	22	22
7.62939e-10	79	71	80	42	40	26				39	24	25	19	28	16	17	15	18	16	27	25	20	22	20
3.8147e-10	82	73	80	26	33	13				33	22	12	32	33	9	16	19	19	17	27	23	18	22	22
1.90735e-10	76	72	80	24	18	21				36	24	20	20	22	11	15	13	14	11	24	22	36	36	42
9.53674e-11	79	68	81	26	19	16				31	30	20	16	26	15	15	12	14	14	23	20	16	19	21
4.76837e-11	81	73	82	27	20	22				34	29	10	26	11	27	16	13	13	13	23	22	16	17	21
2.3842e-11				26	14	15				27	28	22	35	31	29	12	16	15	14	23	20	16	18	20
1.5625e-05							164	171	178
7.8125e-06							157	175	172
3.90625e-06							163	173	172
1.95313e-06							158	166	169
9.76563e-07							159	160	164
4.88281e-07							145	158	165
2.44141e-07							140	142	149
1.2207e-07							132	133	145
6.10352e-08							114	119	123
3.05176e-08							91	106	108
1.52588e-08							83	84	87
7.6294e-09							79	77	82
3.8147e-09							72	73	72
1.90735e-09							58	66	76
9.53674e-10							60	64	77
4.76837e-10							66	68	75
2.38419e-10							61	76	66
1.19209e-10							62	68	71
5.96047e-11							58	66	78
2.98023e-11							63	61	69
1.38889e-05																									79	73	75
7.71605e-06																									81	77	79
4.28669e-06																									85	79	77
2.3815e-06																									87	85	84
1.32305e-06																									82	78	78
7.3503e-07																									81	79	80
4.0835e-07																									79	73	72
2.26861e-07																									70	64	69
1.26034e-07																									63	57	57
7.0019e-08																									48	41	47
3.8899e-08																									42	36	37
2.1611e-08																									33	28	28
1.2006e-08																									25	20	26
6.67e-09																									20	22	25
3.706e-09																									22	19	21
2.059e-09																									67*	59*	57*
1.144e-09																									23	23	23
6.35e-10																									23	21	19
3.53e-10																									26	19	19
1.96e-10																									22	17	17
1.09e-10																									21	17	17
6.05e-11																									20	16	16
3.36e-11																									23	17	17
1.47059e-05																												93	92	89	116	108	113	115	117	119	116	115	116	94	98	102	98	88	92
8.65052e-06																												86	85	86	109	102	102	111	113	115	116	113	109	102	106	107	106	100	96
5.08854e-06																												88	79	79	106	99	102	105	109	112	116	116	112	102	107	105	108	102	98
2.99326e-06																												75	77	84	106	105	100	108	112	112	114	111	107	108	110	111	107	100	100
1.76074e-06																												82	71	75	98	95	95	104	109	111	115	117	112	110	110	110	107	100	100
1.03573e-06																												78	76	74	104	96	98	101	102	105	103	102	96	107	110	106	107	99	96
6.09253e-07																												76	72	76	101	90	94	95	98	101	96	95	91	97	100	99	109	96	99
3.58384e-07																												78	66	68	97	87	89	92	94	96	87	84	80	93	94	93	103	94	91
2.10814e-07																												68	64	61	82	79	79	84	85	85	83	82	77	86	86	86	90	84	80
1.24008e-07																												65	50	58	75	62	66	67	67	69	63	57	58	63	67	65	78	71	67
7.2946e-08																												66	58	55	58	50	52	53	54	56	48	49	47	51	54	51	68	57	59
4.29094e-08																												41	39	37	48	42	42	41	40	42	41	42	31	43	39	39	55	45	40
2.52408e-08																												41	29	34	39	31	33	36	37	36	38	34	31	33	35	32	45	34	31
1.48476e-08																												27	26	22	36	27	30	29	30	29	29	27	23	27	31	30	38	28	27
8.73386e-09																												32	29	32	32	25	26	26	29	27	25	24	19	27	28	27	34	25	21
5.13756e-09																												25	19	24	27	21	24	27	26	29	31	23	23	30	32	28	27	21	16
3.02209e-09																												25	15	18	29	22	24	25	25	26	23	21	18	24	28	25	31	21	19
1.7777e-09																												30	28	25	25	23	26	24	25	28	19	22	18	25	27	25	30	20	18
1.04571e-09																												29	26	21	28	19	21	23	26	24	23	22	20	24	27	26	27	21	18
6.15122e-10																												20	18	23	27	20	23	21	23	23	24	21	21	25	28	25	30	20	17
3.61836e-10																												30	15	23	23	18	20	22	23	23	25	22	19	27	25	24	26	19	12
2.12845e-10																												25	18	22	28	22	24	23	23	24	18	20	17	21	24	21	24	19	15
1.25203e-10																												19	18	20	22	19	22	20	22	22	21	21	19	24	23	23	27	22	17
min	72.03			25.23			66.39			25.76			21.09			14.94			18.36			20.33			18.65			21.27			21.62			22.23			20.01			22.89			19.13
max	176.7			134.4			168.7			110.2			95.96			107.9			107.1			117.1			82.69			83.5			107.1			114.7			116.8			110.1			104.1			Average	Standard Deviation
Kd (nM)	51.72			52.63			61.29			137.1			74.5			84.5			69.98			72.23			82.27			85			111.2			128			168			117.7			73.88			91.3333	32.6132
																															Normalized Anisotropy
1.47059e-05																															1.10413	1.01053	1.06903
8.65052e-06																															1.02223	0.94033	0.94033
5.08854e-06																															0.98713	0.90523	0.94033
2.99326e-06																															0.98713	0.97543	0.91693
1.76074e-06																															0.89353	0.85843	0.85843
1.03573e-06																															0.96373	0.87013	0.89353
6.09253e-07																															0.92863	0.79993	0.84673
3.58384e-07																															0.88183	0.76483	0.78823
2.10814e-07																															0.70633	0.67123	0.67123
1.24008e-07																															0.62443	0.472329	0.51913
7.2946e-08																															0.42553	0.331929	0.355329
4.29094e-08																															0.30853	0.238329	0.238329
2.52408e-08																															0.20323	0.109629	0.133029
1.48476e-08																															0.16813	0.062829	0.097929
8.73386e-09																															0.12133	0.039429	0.051129
5.13756e-09																															0.06283	-0.00737	0.027729
3.02209e-09																															0.08623	0.004329	0.027729
1.7777e-09																															0.03943	0.016029	0.051129
1.04571e-09																															0.07453	-0.03077	-0.00737
6.15122e-10																															0.06283	-0.01907	0.016029
3.61836e-10																															0.01603	-0.04247	-0.01907
2.12845e-10																															0.07453	0.004329	0.027729
1.25203e-10																															0.00433	-0.03077	0.004329

## Sheet: WT-Rpo
Peptide	Fl-Rpb1 1476-1511
Protein	Spt6 1247-1451 WT
Date	2015-08-05			2015-08-17			2015-08-28
	Prep 1			Prep 1			Prep 2
	Raw Anisotropy			Raw Anisotropy			Raw Anisotropy
[tSH2] (M)	Read 1	Read 2	Read 3	Read 1	Read 2	Read 3	Read 1	Read 2	Read 3
1.25e-05	179	171	181	45	47	38
6.25e-06	180	166	175	44	36	38
3.125e-06	184	171	181	35	35	28
1.5625e-06	175	166	185	39	31	25
7.8125e-07	172	161	172	34	26	20
3.90625e-07	168	163	171	32	24	20
1.95312e-07	148	144	154	28	31	14
9.76562e-08	143	131	140	32	20	18
4.88281e-08	123	117	127	25	25	21
2.44141e-08	116	99	111	31	20	20
1.2207e-08	104	90	95	28	29	16
6.10352e-09	86	75	84	28	25	16
3.05176e-09	82	77	85	30	29	28
1.52588e-09	72	69	78	29	21	22
7.62939e-10	76	67	73	32	27	19
3.8147e-10	75	68	75	28	25	15
1.90735e-10	70	63	78	26	21	23
9.53674e-11	67	65	79	22	15	27
4.76837e-11	77	70	74	33	21	17
2.3842e-11				29	24	14
1.5625e-05							91	98	94
7.8125e-06							83	84	90
3.90625e-06							69	83	86
1.95313e-06							68	74	81
9.76563e-07							71	71	78
4.88281e-07							71	76	75
2.44141e-07							67	72	81
1.2207e-07							66	72	71
6.10352e-08							72	73	81
3.05176e-08							58	66	82
1.52588e-08							63	71	69
7.6294e-09							61	69	75
3.8147e-09							65	76	79
1.90735e-09							66	71	73
9.53674e-10							64	73	72
4.76837e-10							64	74	71
2.38419e-10							61	75	66
1.19209e-10							66	72	71
5.96047e-11							58	70	74
2.98023e-11							62	70	74
min	78.02			24.3			69.93
max	=176.7			=134.4			=168.7			Average	Standard Deviation
Kd (nM)	33300			49660			44600			42520	6838.97
							Normalized Anisotropy
1.5625e-05							0.21332	0.284196	0.243697
7.8125e-06							0.13233	0.142452	0.203199
3.90625e-06							-0.00942	0.132328	0.162701
1.95313e-06							-0.01954	0.041207	0.112079
9.76563e-07							0.01083	0.010833	0.081705
4.88281e-07							0.01083	0.061456	0.051331
2.44141e-07							-0.02966	0.020958	0.112079
1.2207e-07							-0.03979	0.020958	0.010833
6.10352e-08							0.02096	0.031082	0.112079
3.05176e-08							-0.12079	-0.03979	0.122203
1.52588e-08							-0.07016	0.010833	-0.00942
7.6294e-09							-0.09041	-0.00942	0.051331
3.8147e-09							-0.04991	0.061456	0.09183
1.90735e-09							-0.03979	0.010833	0.031082
9.53674e-10							-0.06004	0.031082	0.020958
4.76837e-10							-0.06004	0.041207	0.010833
2.38419e-10							-0.09041	0.051331	-0.03979
1.19209e-10							-0.03979	0.020958	0.010833
5.96047e-11							-0.12079	0.000709	0.041207
2.98023e-11							-0.08029	0.000709	0.041207
