# Supplementary material for: A novel SH2 recognition mechanism recruits Spt6 to the doubly phosphorylated RNA polymerase II linker at sites of transcription
Source: eLife. 2017 Aug 16;6:e28723. doi: 10.7554/eLife.28723 (PMC5599234; doi:10.7554/eLife.28723)
Supplement: Figure 4—source data 1. [file elife-28723-fig4-data1.xlsx]

## Sheet: WT-pS
Peptide	Fl-Rpb1 1468-1500 pS1493
Protein	Spt6 1247-1451 WT																		Displayed Curve
Date	2016-12-13			2016-12-14			12/15/2016-1			12/15/2016-2			2016-12-16			2017-02-24			2017-02-25			2017-02-27
	Prep 2			Prep 2			Prep 4			Prep 4			Prep 2			Prep 5			Prep 5			Prep 5
	Raw Anisotropy			Raw Anisotropy			Raw Anisotropy			Raw Anisotropy			Raw Anisotropy			Raw Anisotropy			Raw Anisotropy			Raw Anisotropy
[tSH2] (M)	Read 1	Read 2	Read 3	Read 1	Read 2	Read 3	Read 1	Read 2	Read 3	Read 1	Read 2	Read 3	Read 1	Read 2	Read 3	Read 1	Read 2	Read 3	Read 1	Read 2	Read 3	Read 1	Read 2	Read 3
1.25e-05	169	172	169	157	152	157	158	155	154	151	148	151	110	123	107	165	165	166	164	163	158	161	161	162
6.25e-06	173	163	168	158	154	153	155	153	155	151	142	147	105	120	105	162	162	165	161	163	161	152	163	161
3.125e-06	163	161	162	148	146	142	156	157	151	144	143	145	98	109	101	163	159	163	161	160	158	155	157	160
1.5625e-06	154	154	153	144	141	141	147	154	151	147	142	143	100	108	103	157	158	159	155	155	149	152	151	157
7.8125e-07	146	148	147	132	129	127	149	147	141	134	130	132	101	104	96	153	150	154	149	148	143	148	149	149
3.90625e-07	136	135	137	117	119	114	129	132	130	125	114	118	86	90	83	132	135	133	131	134	132	129	132	132
1.95313e-07	122	116	117	104	107	103	120	115	112	97	93	99	62	76	65	115	113	112	110	109	109	110	112	111
9.7656e-08	79	80	78	88	83	82	98	95	86	75	72	77	37	50	40	87	91	88	87	83	81	83	84	86
4.8828e-08	51	53	48	59	62	59	71	72	59	51	48	48	17	23	17	64	61	64	61	60	60	58	58	60
2.4414e-08	48	44	48	45	42	40	50	50	40	36	31	37	1	8	0	45	46	48	43	41	43	42	43	45
1.2207e-08	35	29	33	29	29	28	41	42	31	33	28	27	-9	-3	-9	33	31	34	31	34	36	30	32	35
6.104e-09	30	20	25	27	22	16	38	37	30	27	18	26	-16	-6	-16	24	24	26	27	28	28	26	32	29
3.052e-09	26	24	28	25	21	20	31	31	25	25	16	19	-18	-14	-20	24	23	23	27	23	26	19	22	25
1.526e-09	24	23	22	20	22	16	28	28	23	21	16	20	-22	-11	-24	20	21	25	23	23	24	19	24	25
7.63e-10	27	23	24	17	17	15	31	28	25	18	14	23	-25	-1	-29	19	23	24	22	21	23	19	24	25
3.81e-10	14	14	16	23	18	16	26	24	20	14	10	16	-26	-18	-24	21	23	24	24	20	21	15	15	20
1.91e-10	14	14	14	19	17	15	34	30	24	18	15	19	-21	-13	-25	21	19	26	30	22	21	10	13	19
9.54e-11	16	18	14	17	20	16	27	29	22	22	17	22	-24	-15	-21	21	23	22	21	23	22	14	15	21
4.77e-11	17	13	17	12	16	11	22	24	18	17	21	28	-23	-17	-22	19	20	23	26	16	17	13	15	18
2.38e-11	15	13	11	15	17	11	24	25	19	17	12	18	-25	-18	-24	21	21	26	21	20	19	17	16	18
1.19e-11	13	12	11	7	9	10	25	26	16	19	12	22	-30	-19	-28	22	22	22	23	20	23	12	13	15
5.96e-12	20	19	22	16	18	13	24	19	18	14	5	15	-31	-15	-24	19	19	19	22	17	22	5	13	15
2.98e-12	24	20	21	12	18	13	25	26	21	17	11	17	-26	-15	-22	21	24	22	18	22	22	11	15	16
min	17.58			15.47			23.94			16.65			-21.63			20.74			21.08			16.42
max	170			151.8			158.1			151.6			112.5			167.6			164.8			162.9			Average	Standard Deviation
Kd (nM)	127.2			106.4			96.73			134.9			103.2			116			124.7			109			114.766	12.3617
																			Normalized Anisotropy
1.25e-05																			0.994434	0.987476	0.952686
6.25e-06																			0.97356	0.987476	0.97356
3.125e-06																			0.97356	0.966602	0.952686
1.5625e-06																			0.931812	0.931812	0.890064
7.8125e-07																			0.890064	0.883106	0.848316
3.90625e-07																			0.76482	0.785694	0.771778
1.95313e-07																			0.618703	0.611745	0.611745
9.7656e-08																			0.45867	0.430838	0.416922
4.8828e-08																			0.277762	0.270804	0.270804
2.4414e-08																			0.152519	0.138603	0.152519
1.2207e-08																			0.0690231	0.089897	0.103813
6.104e-09																			0.0411912	0.0481492	0.0481492
3.052e-09																			0.0411912	0.0133593	0.0342332
1.526e-09																			0.0133593	0.0133593	0.0203173
7.63e-10																			0.00640134	-0.000556638	0.0133593
3.81e-10																			0.0203173	-0.00751461	-0.000556638
1.91e-10																			0.0620651	0.00640134	-0.000556638
9.54e-11																			-0.000556638	0.0133593	0.00640134
4.77e-11																			0.0342332	-0.0353465	-0.0283885
2.38e-11																			-0.000556638	-0.00751461	-0.0144726
1.19e-11																			0.0133593	-0.00751461	0.0133593
5.96e-12																			0.00640134	-0.0283885	0.00640134
2.98e-12																			-0.0214306	0.00640134	0.00640134

## Sheet: WT-pTpS
Peptide	Fl-Rpb1 1468-1500 pT1471,pS1493
Protein	Spt6 1247-1451 WT															Displayed Curve
Date	2017-02-11			2/15/2017-2			2/15/2017-2			2017-02-16			2017-02-24			2017-02-25			2017-02-27
	Prep 4			Prep 4			Prep 2			Prep 2			Prep 5			Prep 5			Prep 5
	Raw Anisotropy			Raw Anisotropy			Raw Anisotropy			Raw Anisotropy			Raw Anisotropy			Raw Anisotropy			Raw Anisotropy
[tSH2] (M)	Read 1	Read 2	Read 3	Read 1	Read 2	Read 3	Read 1	Read 2	Read 3	Read 1	Read 2	Read 3	Read 1	Read 2	Read 3	Read 1	Read 2	Read 3	Read 1	Read 2	Read 3
1.25e-05	126	133	129	139	141	137	136	134	141	137	132	144	136	137	139	140	140	137	139	138	139
6.25e-06	123	132	130	132	133	132	142	141	141	133	135	140	138	135	140	136	134	133	133	136	141
3.125e-06	127	132	129	135	132	134	137	139	137	134	127	138	140	135	137	136	135	134	137	140	142
1.5625e-06	124	135	130	139	137	140	140	138	141	130	131	142	140	137	140	136	136	135	138	137	140
7.8125e-07	125	133	128	137	135	133	120	119	120	137	130	137	137	137	136	136	138	136	136	140	140
3.90625e-07	119	129	122	147	142	145	137	135	136	132	127	141	136	134	139	138	138	140	135	136	137
1.95313e-07	126	134	129	134	132	134	137	132	141	130	129	139	138	136	138	137	136	135	136	137	138
9.7656e-08	125	134	128	130	129	130	128	137	134	139	136	145	136	138	138	136	136	138	132	133	136
4.8828e-08	124	129	125	125	125	123	120	124	124	126	127	136	131	133	131	132	133	131	131	130	135
2.4414e-08	119	123	119	118	117	119	118	120	123	123	120	126	125	123	128	129	131	127	124	125	130
1.2207e-08	106	108	105	106	104	110	102	103	105	105	107	119	116	116	118	119	119	120	116	114	119
6.104e-09	79	84	81	83	80	81	92	90	91	95	90	96	97	96	96	104	101	103	102	105	103
3.052e-09	57	63	64	62	59	60	64	65	65	71	67	73	61	59	64	82	81	78	71	72	74
1.526e-09	43	47	43	43	43	42	37	43	43	47	41	48	33	35	35	54	54	54	60	59	67
7.63e-10	33	34	29	54	53	53	30	31	31	31	27	34	19	21	23	34	37	33	29	33	34
3.81e-10	40	47	43	31	31	32	25	23	27	29	22	24	18	20	22	26	28	32	27	31	31
1.91e-10	17	27	18	77*	79*	78*	20	22	24	25	21	33	17	18	22	24	23	25	17	18	19
9.54e-11	18	23	17	23	21	24	19	22	24	19	17	29	17	18	20	23	20	21	22	21	24
4.77e-11	15	21	14	17	19	21	16	17	20	23	18	29	18	18	19	19	20	15	14	18	22
2.38e-11	16	20	16	15	19	18	22	22	24	18	14	25	16	16	21	23	17	16	15	20	18
1.19e-11	8	19	16	17	15	19	25	22	28	16	17	26	16	17	18	21	16	17	12	16	23
5.96e-12	11	19	16	16	11	16	24	24	27	20	15	27	13	14	18	22	22	19	11	17	17
2.98e-12	16	20	15	16	16	14	22	24	26	19	18	27	20	22	26	17	17	20	16	21	21
min	16.98			18.82			20.09			18.69			14.24			16.69			15.64
max	130.5			136.9			136.7			137.1			140.2			138.3			138.8			Average	Standard Deviation
Kd (nM)	4.066			4.77			4.974			4.04			4.444			2.928			3.032			4.03629	0.738885
																Normalized Anisotropy
																1.01398	1.01398	0.98931
																0.981087	0.964641	0.956418
																0.981087	0.972864	0.964641
																0.981087	0.981087	0.972864
																0.981087	0.997533	0.981087
																0.997533	0.997533	1.01398
																0.98931	0.981087	0.972864
																0.981087	0.981087	0.997533
																0.948195	0.956418	0.939972
																0.923526	0.939972	0.90708
																0.841296	0.841296	0.849519
																0.717951	0.693282	0.709728
																0.537045	0.528822	0.504153
																0.3068	0.3068	0.3068
																0.14234	0.167009	0.134117
																0.0765562	0.0930022	0.125894
																0.0601102	0.0518872	0.0683332
																0.0518872	0.0272182	0.0354412
																0.0189951	0.0272182	-0.0138969
																0.0518872	0.00254913	-0.00567388
																0.0354412	-0.00567388	0.00254913
																0.0436642	0.0436642	0.0189951
																0.00254913	0.00254913	0.0272182

## Sheet: WT-pYpS
Peptide	Fl-Rpb1 1468-1500 pY1473,pS1493
Protein	Spt6 1247-1451 WT																								Displayed Curve
Date	2016-12-13			2016-12-14			12/15/2016-1			12/15/2016-2			2016-12-16			2/15/2017-2			2017-02-16			2017-02-24			2017-02-25			2017-02-27
	Prep 2			Prep 2			Prep 4			Prep 4			Prep 2			Prep 2			Prep 2			Prep 5			Prep 5			Prep 5
	Raw Anisotropy			Raw Anisotropy			Raw Anisotropy			Raw Anisotropy			Raw Anisotropy			Raw Anisotropy			Raw Anisotropy			Raw Anisotropy			Raw Anisotropy			Raw Anisotropy
[tSH2] (M)	Read 1	Read 2	Read 3	Read 1	Read 2	Read 3	Read 1	Read 2	Read 3	Read 1	Read 2	Read 3	Read 1	Read 2	Read 3	Read 1	Read 2	Read 3	Read 1	Read 2	Read 3	Read 1	Read 2	Read 3	Read 1	Read 2	Read 3	Read 1	Read 2	Read 3
1.25e-05	102	97	98	139	137	130	120	119	119	122	114	119	83	83	75	126	129	133	117	120	132	123	124	127	121	125	120	123	123	126
6.25e-06	87	93	99	125	124	117	123	116	118	121	114	116	68	86	73	123	124	123	119	116	125	120	125	123	120	122	120	119	121	127
3.125e-06	89	96	96	119	118	121	126	126	115	117	114	115	78	88	80	122	121	127	120	119	123	121	120	124	117	120	122	117	121	120
1.5625e-06	88	83	90	115	114	114	125	119	115	120	111	116	92	92	78	119	120	122	118	112	122	124	119	121	118	122	116	123	121	125
7.8125e-07	98	97	98	118	118	116	121	120	116	115	113	116	80	83	70	119	117	122	117	111	120	120	120	119	120	117	119	120	118	122
3.90625e-07	92	87	90	117	106	108	120	114	114	117	112	114	83	82	76	116	116	122	112	110	118	119	115	120	121	116	119	116	118	121
1.95313e-07	89	86	92	109	109	110	124	114	110	110	106	112	73	85	70	116	122	121	112	108	121	119	115	118	113	113	111	118	117	118
9.7656e-08	82	81	86	108	110	111	112	111	111	113	106	107	71	78	69	114	114	113	104	103	116	113	116	118	113	110	109	112	110	116
4.8828e-08	78	79	85	106	102	103	112	109	104	104	95	104	114	118	104	105	104	108	106	98	112	112	111	113	108	108	104	107	108	110
2.4414e-08	91	89	94	104	99	98	101	102	92	98	91	93	57	69	65	97	98	99	94	93	100	105	106	102	102	106	101	96	101	105
1.2207e-08	82	80	88	93	93	82	100	89	85	85	78	79	47	54	46	81	82	81	77	78	85	94	88	86	93	92	91	84	86	85
6.104e-09	57	57	63	75	85	72	77	72	68	69	64	64	33	40	33	62	65	66	61	58	67	71	66	65	72	73	69	71	73	73
3.052e-09	52	51	48	67	62	55	61	56	55	51	47	46	19	26	16	48	45	44	41	40	47	40	39	38	58	61	59	51	50	51
1.526e-09	28	25	27	38	45	42	41	41	37	32	30	36	-1	11	2	35	33	35	32	27	38	27	26	25	36	34	36	33	34	37
7.63e-10	15	15	17	41	41	37	29	27	22	37	31	38	-11	3	-12	28	29	30	22	18	31	21	19	21	28	32	29	23	27	28
3.81e-10	21	14	23	20	23	23	30	29	25	19	14	18	-19	-14	-21	24	27	26	23	13	25	24	21	30	28	24	24	14	14	22
1.91e-10	4	1	8	20	18	16	27	24	24	13	11	17	-21	-12	-21	28	24	30	24	18	29	17	19	21	23	22	21	16	18	21
9.54e-11	8	9	12	17	16	17	24	24	15	20	14	21	-28	-14	-23	23	24	27	20	15	22	18	21	21	21	19	20	14	15	22
4.77e-11	13	12	14	16	17	15	28	23	23	18	17	24	-29	-21	-22	22	20	25	19	14	28	16	22	25	18	17	21	8	10	16
2.38e-11	12	15	13	10	15	15	21	21	15	19	10	18	-25	-16	-26	25	23	25	20	16	28	16	19	19	19	17	15	10	12	14
1.19e-11	-2	-8	-6	8	13	11	20	16	14	16	8	19	-29	-17	-25	24	24	28	20	17	22	16	19	18	15	15	14	10	11	16
5.96e-12	7	4	11	7	10	12	18	16	16	15	8	17	-21	-17	-27	27	26	26	19	15	24	14	19	20	14	17	17	12	11	18
2.98e-12	20	14	19	16	15	13	18	18	17	15	9	18	-29	-18	-23	28	23	26	23	15	23	18	19	23	17	19	22	14	11	15
min	6.967			13.54			18.84			15.18			-23.73			23.7			18.84			16.72			16.99			12.66
max	93.54			117.3			119.1			115.4			83.35			123.3			119			123			119			121.1			Average	Standard Deviation
Kd (nM)	3.578			3.881			5.366			6.324			4.376			9.487			8.484			7.403			5.051			5.66			5.961	1.86546
																									Normalized Anisotropy
																									1.01961	1.05882	1.0098
																									1.0098	1.02941	1.0098
																									0.980394	1.0098	1.02941
																									0.990197	1.02941	0.970591
																									1.0098	0.980394	1
																									1.01961	0.970591	1
																									0.941182	0.941182	0.921576
																									0.941182	0.911773	0.90197
																									0.892167	0.892167	0.852956
																									0.83335	0.872562	0.823547
																									0.745123	0.73532	0.725517
																									0.539261	0.549064	0.509852
																									0.402019	0.431428	0.411822
																									0.186354	0.166748	0.186354
																									0.107931	0.147142	0.117734
																									0.107931	0.0687188	0.0687188
																									0.0589158	0.0491128	0.0393099
																									0.0393099	0.019704	0.0295069
																									0.00990099	9.80296e-05	0.0393099
																									0.019704	9.80296e-05	-0.0195079
																									-0.0195079	-0.0195079	-0.0293109
																									-0.0293109	9.80296e-05	9.80296e-05
																									9.80296e-05	0.019704	0.0491128

## Sheet: R1282H-pS
Peptide	Fl-Rpb1 1468-1500 pS1493
Protein	Spt6 1247-1451 R1282H									Displayed Curve
Date	12/15/2016-1			12/15/2016-2			2016-12-16			2017-02-24			2017-02-25			2017-02-27
	Prep 2			Prep 2			Prep 2			Prep 4			Prep 4			Prep 4
	Raw Anisotropy			Raw Anisotropy			Raw Anisotropy			Raw Anisotropy			Raw Anisotropy			Raw Anisotropy
[tSH2] (M)	Read 1	Read 2	Read 3	Read 1	Read 2	Read 3	Read 1	Read 2	Read 3	Read 1	Read 2	Read 3	Read 1	Read 2	Read 3	Read 1	Read 2	Read 3
1.25e-05	139	144	137	141	139	146	144	147	147	152	155	157	149	149	149	147	151	156
6.25e-06	135	139	134	138	130	137	138	138	141	149	148	151	153	147	150	150	149	150
3.125e-06	141	142	137	139	134	136	133	135	140	150	150	149	151	149	148	143	144	150
1.5625e-06	129	127	130	131	128	131	138	136	140	144	145	148	142	141	141	139	138	140
7.8125e-07	126	131	122	123	121	126	132	132	128	135	134	139	132	135	134	131	132	138
3.90625e-07	117	118	118	108	108	110	115	114	114	122	120	122	118	116	115	120	120	119
1.95313e-07	111	109	103	90	86	90	102	103	98	98	96	100	98	98	98	93	94	98
9.7656e-08	76	72	75	74	64	68	77	72	75	75	78	78	74	73	75	69	73	74
4.8828e-08	54	57	52	53	44	48	57	55	60	53	56	58	51	55	55	52	53	53
2.4414e-08	39	43	40	33	29	34	45	42	43	33	32	33	41	39	38	35	37	42
1.2207e-08	31	26	27	27	22	28	35	32	34	32	34	31	32	32	30	23	27	29
6.104e-09	23	22	20	20	16	22	36	35	33	25	24	31	27	26	25	19	22	24
3.052e-09	21	20	17	24	21	20	40	35	30	19	24	25	28	26	26	18	22	23
1.526e-09	22	18	17	19	19	22	26	26	28	22	21	26	24	25	28	20	17	22
7.63e-10	24	18	19	20	14	21	23	25	27	18	24	28	22	26	25	21	21	21
3.81e-10	17	19	16	20	15	18	25	26	27	21	19	25	28	24	25	13	15	22
1.91e-10	33	37	31	22	14	19	27	28	27	20	25	27	25	22	21	15	17	20
9.54e-11	16	24	18	18	12	20	30	28	26	24	20	23	24	22	24	19	17	19
4.77e-11	18	18	44	19	14	21	22	23	25	22	21	24	25	23	17	19	21	22
2.38e-11	16	20	23	18	16	21	20	20	22	22	23	26	23	22	29	17	16	16
1.19e-11	16	15	12	19	18	22	19	18	22	20	16	17	18	14	17	10	14	18
5.96e-12	14	18	15	22	13	16	18	16	21	23	21	24	16	25	22	13	14	17
2.98e-12	18	19	21	19	19	19	23	23	22	21	20	25	19	19	22	26	27	30
min	19.04			17.57			24.34			21.39			22.12			18
max	141.1			141.4			144.4			155.8			153.1			152.5			Average	Standard Deviation
Kd (nM)	105.8			145.7			122.8			145.5			148			141.7			134.917	15.4923
										Normalized Anisotropy
										0.971728	0.994048	1.00893
										0.949409	0.941969	0.964288
										0.956848	0.956848	0.949409
										0.912209	0.919649	0.941969
										0.84525	0.83781	0.875009
										0.748531	0.733651	0.748531
										0.569972	0.555093	0.584852
										0.398854	0.421174	0.421174
										0.235176	0.257496	0.272376
										0.0863775	0.0789376	0.0863775
										0.0789376	0.0938174	0.0714977
										0.0268581	0.0194182	0.0714977
										-0.0177814	0.0194182	0.0268581
										0.00453835	-0.00290157	0.034298
										-0.0252213	0.0194182	0.0491779
										-0.00290157	-0.0177814	0.0268581
										-0.0103415	0.0268581	0.041738
										0.0194182	-0.0103415	0.0119783
										0.00453835	-0.00290157	0.0194182
										0.00453835	0.0119783	0.034298
										-0.0103415	-0.0401012	-0.0326613
										0.0119783	-0.00290157	0.0194182
										-0.00290157	-0.0103415	0.0268581

## Sheet: R1282H-pTpS
Peptide	Fl-Rpb1 1468-1500 pT1471,pS1493
Protein	Spt6 1247-1451 R1282H												Displayed Curve
Date	2017-02-11			2/15/2017-1			2/15/2017-2			2017-02-16			2017-02-24			2017-02-25			2017-02-27
	Prep 2			Prep 2			Prep 3			Prep 3			Prep 4			Prep 4			Prep 4
	Raw Anisotropy			Raw Anisotropy			Raw Anisotropy			Raw Anisotropy			Raw Anisotropy			Raw Anisotropy			Raw Anisotropy
[tSH2] (M)	Read 1	Read 2	Read 3	Read 1	Read 2	Read 3	Read 1	Read 2	Read 3	Read 1	Read 2	Read 3	Read 1	Read 2	Read 3	Read 1	Read 2	Read 3	Read 1	Read 2	Read 3
1.25e-05	129	142	136	139	141	143	156	161	158	154	154	162	158	160	158	157	157	153	156	156	159
6.25e-06	136	138	137	138	134	135	157	157	157	154	148	158	156	158	157	156	156	154	150	153	156
3.125e-06	133	138	136	142	137	143	150	151	155	148	147	154	150	153	156	156	150	154	150	153	159
1.5625e-06	137	139	135	139	140	138	147	147	148	146	147	155	154	152	152	149	152	155	153	150	154
7.8125e-07	128	136	131	137	134	135	144	146	148	140	142	152	149	152	154	147	152	148	147	152	152
3.90625e-07	126	131	128	132	130	129	139	140	140	136	135	143	140	142	144	140	143	144	143	144	144
1.95313e-07	125	129	124	129	123	126	109	111	112	123	121	132	131	132	132	128	127	128	124	131	132
9.7656e-08	113	118	113	116	112	115	107	103	107	104	102	109	111	111	113	112	112	111	110	109	116
4.8828e-08	96	102	95	99	97	99	80	77	81	82	78	85	86	87	90	86	87	88	85	86	88
2.4414e-08	74	81	75	79	76	73	52	55	55	54	53	60	59	59	62	62	59	62	59	60	63
1.2207e-08	51	63	54	54	48	50	36	35	41	35	36	45	39	41	43	42	36	41	36	40	47
6.104e-09	36	47	36	37	35	38	23	28	30	25	27	36	21	30	28	30	35	29	25	26	31
3.052e-09	21	29	23	22	22	22	25	23	25	27	24	33	21	20	22	29	29	27	15	21	22
1.526e-09	17	25	18	23	21	23	21	23	22	19	18	29	18	17	20	21	21	25	18	20	22
7.63e-10	20	24	18	20	17	19	16	16	20	26	20	30	15	17	17	27	22	21	18	17	24
3.81e-10	18	24	16	18	17	18	24	26	25	28	22	32	21	15	21	22	22	26	14	24	17
1.91e-10	19	23	17	18	16	17	21	25	25	27	17	34	17	18	19	27	27	24	13	12	18
9.54e-11	11	21	16	18	19	19	21	21	23	22	20	28	18	21	21	23	23	20	22	20	19
4.77e-11	16	24	16	69*	72*	75*	23	20	24	22	19	28	43	21	18	24	22	20	9	15	15
2.38e-11	15	21	20	15	17	17	27	21	22	22	16	23	17	13	17	24	19	20	17	14	23
1.19e-11	17	22	16	14	13	16	17	17	20	21	13	22	16	13	18	21	19	18	15	17	22
5.96e-12	18	19	18	13	13	13	17	17	19	15	12	29	17	18	18	16	19	18	12	16	19
2.98e-12	18	21	16	19	17	15	16	13	19	23	20	27	14	23	22	23	22	25	56*	62*	60*
min	16.98			15.07			19.64			21.51			17.03			20.7			15.62
max	137.4			140.4			156.7			155.4			158.7			157.2			157.4			Average	Standard Deviation
Kd (nM)	25.26			27.32			70.1			63.38			52.51			54.77			50.35			49.0986	15.7343
													Normalized Anisotropy
													0.995059	1.00918	0.995059
													0.980942	0.995059	0.988
													0.93859	0.959766	0.980942
													0.966824	0.952707	0.952707
													0.931531	0.952707	0.966824
													0.868003	0.88212	0.896238
													0.804475	0.811534	0.811534
													0.663302	0.663302	0.677419
													0.486836	0.493894	0.51507
													0.296252	0.296252	0.317428
													0.155079	0.169196	0.183313
													0.0280229	0.0915508	0.0774335
													0.0280229	0.0209642	0.0350815
													0.0068469	-0.00021176	0.0209642
													-0.0143291	-0.00021176	-0.00021176
													0.0280229	-0.0143291	0.0280229
													-0.00021176	0.0068469	0.0139056
													0.0068469	0.0280229	0.0280229
													0.183313	0.0280229	0.0068469
													-0.00021176	-0.0284464	-0.00021176
													-0.00727042	-0.0284464	0.0068469
													-0.00021176	0.0068469	0.0068469
													-0.0213877	0.0421402	0.0350815

## Sheet: R1282H-pYpS
Peptide	Fl-Rpb1 1468-1500 pY1473,pS1493
Protein	Spt6 1247-1451 R1282H															Displayed Curve
Date	12/15/2016-1			12/15/2016-2			2016-12-16			2/15/2017-2			2017-02-16			2017-02-24			2017-02-25			2017-02-27
	Prep 2			Prep 2			Prep 2			Prep 3			Prep 3			Prep 4			Prep 4			Prep 4
	Raw Anisotropy			Raw Anisotropy			Raw Anisotropy			Raw Anisotropy			Raw Anisotropy			Raw Anisotropy			Raw Anisotropy			Raw Anisotropy
[tSH2] (M)	Read 1	Read 2	Read 3	Read 1	Read 2	Read 3	Read 1	Read 2	Read 3	Read 1	Read 2	Read 3	Read 1	Read 2	Read 3	Read 1	Read 2	Read 3	Read 1	Read 2	Read 3	Read 1	Read 2	Read 3
1.25e-05	108	120	111	121	113	118	128	129	127	130	136	141	132	128	135	140	143	143	128	125	125	125	126	128
6.25e-06	115	111	111	118	110	122	124	120	125	126	127	128	122	123	127	120	125	125	120	123	122	118	120	127
3.125e-06	111	110	110	116	111	116	127	120	123	119	120	120	116	115	125	119	118	122	137	140	140	117	116	121
1.5625e-06	104	109	107	118	111	112	122	122	121	119	119	123	113	106	122	114	117	119	120	118	118	114	117	119
7.8125e-07	112	114	110	110	109	112	122	116	121	110	113	116	109	104	115	114	111	115	117	117	114	110	112	116
3.90625e-07	102	100	105	111	100	107	124	127	126	106	100	107	97	97	104	105	106	111	105	106	103	107	110	110
1.95313e-07	100	101	97	107	98	100	109	102	107	74	75	79	84	82	93	91	91	94	95	91	93	94	101	102
9.7656e-08	91	93	86	90	83	87	99	93	95	76	75	74	68	70	75	73	79	78	78	76	77	68	70	76
4.8828e-08	70	72	71	73	65	71	81	79	79	58	54	56	53	49	55	54	56	58	58	56	56	54	52	53
2.4414e-08	57	57	55	52	49	55	66	62	67	36	40	42	36	31	42	41	39	42	39	43	40	37	34	39
1.2207e-08	38	44	36	38	36	38	49	48	48	30	32	38	29	24	35	30	30	33	30	31	29	25	28	26
6.104e-09	28	33	27	27	22	33	34	35	33	29	25	25	25	23	33	19	24	26	22	24	24	14	17	20
3.052e-09	26	24	22	21	19	23	35	30	34	26	22	26	32	25	38	19	22	25	20	22	21	8	14	14
1.526e-09	18	18	18	23	13	21	26	28	29	23	20	27	22	20	30	18	19	20	19	20	22	9	12	16
7.63e-10	21	21	15	15	17	16	25	23	25	23	23	28	24	17	26	21	15	25	20	19	18	17	14	18
3.81e-10	14	12	11	14	9	18	21	26	29	26	22	28	26	18	27	18	19	24	19	23	23	11	16	19
1.91e-10	15	13	11	19	13	21	23	25	25	24	23	30	22	17	29	21	21	22	22	19	16	16	17	14
9.54e-11	12	12	10	17	14	20	29	25	26	24	29	30	23	16	23	15	19	23	18	17	21	12	14	18
4.77e-11	13	14	10	23	15	21	20	26	25	26	27	24	21	13	31	15	16	19	20	18	18	8	12	16
2.38e-11	14	15	9	20	10	18	19	26	26	27	25	26	19	13	28	14	18	17	18	20	20	13	16	17
1.19e-11	10	12	8	15	13	16	27	22	24	23	26	23	19	16	28	10	13	15	14	14	17	12	12	14
5.96e-12	10	12	10	20	14	19	20	20	22	28	19	24	17	9	21	17	15	19	17	20	16	11	14	16
2.98e-12	10	14	7	15	13	23	23	24	23	21	20	24	16	14	23	18	13	20	21	20	18	15	15	17
min	12.18			15.89			23.6			24.4			21.29			17.66			18.28			15.62
max	112.1			116.9			126.1			129.6			125.3			128.1			128.8			157.4			Average	Standard Deviation
Kd (nM)	30.82			43.2			39.04			138.3			119.7			92.99			93.81			81.97			79.9788	36.7235
																Normalized Anisotropy
																1.10775	1.13491	1.13491
																0.926657	0.97193	0.97193
																0.917602	0.908548	0.944766
																0.872329	0.899493	0.917602
																0.872329	0.845165	0.881384
																0.790837	0.799891	0.845165
																0.664071	0.664071	0.691235
																0.501087	0.555415	0.54636
																0.329047	0.347157	0.365266
																0.211336	0.193227	0.220391
																0.111735	0.111735	0.138899
																0.0121333	0.0574067	0.0755161
																0.0121333	0.0392974	0.0664614
																0.00307859	0.0121333	0.021188
																0.0302427	-0.0240855	0.0664614
																0.00307859	0.0121333	0.0574067
																0.0302427	0.0302427	0.0392974
																-0.0240855	0.0121333	0.048352
																-0.0240855	-0.0150308	0.0121333
																-0.0331402	0.00307859	-0.0059761
																-0.0693589	-0.0421949	-0.0240855
																-0.0059761	-0.0240855	0.0121333
																0.00307859	-0.0421949	0.021188
