# Supplementary material for: A novel SH2 recognition mechanism recruits Spt6 to the doubly phosphorylated RNA polymerase II linker at sites of transcription
Source: eLife. 2017 Aug 16;6:e28723. doi: 10.7554/eLife.28723 (PMC5599234; doi:10.7554/eLife.28723)
Supplement: Supplementary file 1. [file elife-28723-supp1.xlsx]

## Sheet: Sheet1
Protein name	Protein	Residues	Backbone	Mutation	Internal ID	Addgene ID	Figure(s)	Source
Rpb1 WT	S.c. Rpb1	M1-R1733	YCp LEU2	None	pCK859	N/A	1	Suh et al., 2010
ΔCTD	S.c. Rpb1	M1-R1733	YCp LEU2	A1529_G1534delInsLEVLFQGP	CPH3400	91806	1	This study
Δlinker	S.c. Rpb1	M1-R1733	YCp LEU2	P1455_E1456InsLEVLFQGP	CPH3477	91807	1	This study
Rpb1 F1492A	S.c. Rpb1	M1-R1733	YCp LEU2	F1492A	CPH3486	91808	1	This study
Rpb1 S1493A	S.c. Rpb1	M1-R1733	YCp LEU2	S1493A	CPH3487	91809	1	This study
Rpb1 P1494A	S.c. Rpb1	M1-R1733	YCp LEU2	P1494A	CPH3488	91810	1	This study
Rpb1 Y1473A	S.c. Rpb1	M1-R1733	YCp LEU2	Y1473A	CPH3508	91811	1	This study
Rpb1 T1471A	S.c. Rpb1	M1-R1733	YCp LEU2	T1471A	CPH3509	91812	1	This study
Rpb1 P1472A	S.c. Rpb1	M1-R1733	YCp LEU2	P1472A	CPH3511	91813	1	This study
GST-Spt6 1223-1451; GST-tSH2	S.c. Spt6	1223-1451	pDEST15	None	CPH3566	91814	1	This study
Spt6 tSH2	S.c. Spt6	1247-1451	pET151	None	CPH1141	91815	2, 3, 4	Close et al., 2011
Spt6 tSH2 R1282H	S.c. Spt6	1247-1451	pET151	R1282H	CPH3567	91816	3, 4	This study
Spt6 tSH2 K1435A	S.c. Spt6	1247-1451	pET151	K1435A	CPH3495	91817	3	This study
Spt6 tSH2 K1355A,K1435A	S.c. Spt6	1247-1451	pET151	K1355A,K1435A	CPH3506	91818	3	This study
msLink1	S.c. Rpb1	M1-R1733	YCp LEU2	P1455_E1456InsGGGGGLEVLFQGP(H)10,N1501K	CPH3568	91819	2, 4	This study
msLink2	S.c. Rpb1	M1-R1733	YCp LEU2	P1455_E1456InsGGGGGLEVLFQGP(H)10,K1487N,D1497K	CPH3569	91820	4	This study
