# Supplementary material for: A novel SH2 recognition mechanism recruits Spt6 to the doubly phosphorylated RNA polymerase II linker at sites of transcription
Source: eLife. 2017 Aug 16;6:e28723. doi: 10.7554/eLife.28723 (PMC5599234; doi:10.7554/eLife.28723)
Supplement: Supplementary file 2. [file elife-28723-supp2.xlsx]

## Sheet: Sheet1
Strains for figure 1 (far western binding assay)
	Rpb1 version	Plasmid (Internal ID)	Parent Strain	Background: Genotype
	WT	NA	MAS015	A364a: MATα trp1 leu2 ura3 can1 pep4 prb1 his7 RPB3-PP-PROTA(KanMX)
	ΔCTD	CPH3400	9138-4-2	S288C: Matα ura3-52 leu2-∆1 trp1-∆63 lys2-128∂ gal10∆56 rpb1-∆(::NatMX) RPB3-TAP(Klac TRP1) CPH3400 (YCp LEU2 RPB1)
	Δlinker	CPH3477	9138-4-2	S288C: Matα ura3-52 leu2-∆1 trp1-∆63 lys2-128∂ gal10∆56 rpb1-∆(::NatMX) RPB3-TAP(Klac TRP1) CPH3477 (YCp LEU2 RPB1)
	Rpb1 F1492A	CPH3486	9138-4-2	S288C: Matα ura3-52 leu2-∆1 trp1-∆63 lys2-128∂ gal10∆56 rpb1-∆(::NatMX) RPB3-TAP(Klac TRP1) CPH3486 (YCp LEU2 RPB1)
	Rpb1 S1493A	CPH3487	9138-4-2	S288C: Matα ura3-52 leu2-∆1 trp1-∆63 lys2-128∂ gal10∆56 rpb1-∆(::NatMX) RPB3-TAP(Klac TRP1) CPH3487 (YCp LEU2 RPB1)
	Rpb1 P1494A	CPH3488	9138-4-2	S288C: Matα ura3-52 leu2-∆1 trp1-∆63 lys2-128∂ gal10∆56 rpb1-∆(::NatMX) RPB3-TAP(Klac TRP1) CPH3488 (YCp LEU2 RPB1)
	Rpb1 Y1473A	CPH3508	9138-4-2	S288C: Matα ura3-52 leu2-∆1 trp1-∆63 lys2-128∂ gal10∆56 rpb1-∆(::NatMX) RPB3-TAP(Klac TRP1) CPH3508 (YCp LEU2 RPB1)
	Rpb1 T1471A	CPH3509	9138-4-2	S288C: Matα ura3-52 leu2-∆1 trp1-∆63 lys2-128∂ gal10∆56 rpb1-∆(::NatMX) RPB3-TAP(Klac TRP1) CPH3509 (YCp LEU2 RPB1)
	Rpb1 P1472A	CPH3511	9138-4-2	S288C: Matα ura3-52 leu2-∆1 trp1-∆63 lys2-128∂ gal10∆56 rpb1-∆(::NatMX) RPB3-TAP(Klac TRP1) CPH3511 (YCp LEU2 RPB1)
Strains for figure 2 (anti-pS1493 western blots)
	Rpb1 version	Plasmid (Internal ID)	Parent Strain	Genotype (S288C genetic background)
	WT	pRP112	9138-4-2	Matα ura3-52 leu2-∆1 trp1-∆63 lys2-128∂ gal10∆56 rpb1-∆(::NatMX) RPB3-TAP(Klac TRP1) pRP112 (YCp URA3 RPB1)
	S1493A	CPH3487	9138-4-2	Matα ura3-52 leu2-∆1 trp1-∆63 lys2-128∂ gal10∆56 rpb1-∆(::NatMX) RPB3-TAP(Klac TRP1) CPH3487 (YCp LEU2 RPB1)
Strains for figure 5 (spot dilutions)
Row	SPT6	RPB1	Strain name	Genotype (A364a genetic background)
1, 17	WT	WT	9885-4-1	MATa ura3-∆0 leu2-∆0 trp1-∆2 his3 lys2-128∂ GAL1pr-flo8-HIS3(NatMX) RPB1(+100, KanMX) SPT6(+40, URA3)
2	R-H		9832-3-2	MATa ura3-∆0 leu2-∆0 trp1-∆2 his3 lys2-128∂ GAL1pr-flo8-HIS3(HphMX) spt6-R1282H(+40, URA3)
3	KK-AA		9859-7-1	MATa ura3-∆0 leu2-∆0 trp1-∆2 his3 lys2-128∂ GAL1pr-flo8-HIS3(NatMX) spt6-K1355A,K1435A(+40, URA3)
4	R,KK-H,AA		9917-1-3	MATa ura3-∆0 leu2-∆0 trp1-∆2 his3 lys2-128∂ GAL1pr-flo8-HIS3(NatMX) spt6-R1282H,K1355A,K1435A(+40, KanMX)
5		T-A	9871-6-3	MATa ura3-∆0 leu2-∆0 trp1-∆2 his3 lys2-128∂ GAL1pr-flo8-HIS3(NatMX) rpb1-T1471A(+100, KanMX)
6		Y-A	9955-1-4	MATa ura3-∆0 leu2-∆0 trp1-∆2 his3 lys2-128∂ GAL1pr-flo8-HIS3(NatMX) rpb1-Y1473A(+100, KanMX)
7		S-A	9868-5-2	MATa ura3-∆0 leu2-∆0 trp1-∆2 his3 lys2-128∂ GAL1pr-flo8-HIS3(NatMX) rpb1-S1493A(+100, KanMX)
8		FSP+-KRR+	9819-1-3	MATa ura3-∆0 leu2-∆0 trp1-∆2 his3 lys2-128∂ GAL1pr-flo8-HIS3(NatMX) rpb1-LMFSPLV1490KMKRRRK(+100, KanMX)
9		T,S-A,A	9941-2-3	MATa ura3-∆0 leu2-∆0 trp1-∆2 his3 lys2-128∂ GAL1pr-flo8-HIS3(NatMX) rpb1-T1471A,S1493A(+100, KanMX)
10		T,FSP+-A,KRR+	9940-5-3	MATa ura3-∆0 leu2-∆0 trp1-∆2 his3 lys2-128∂ GAL1pr-flo8-HIS3(NatMX) rpb1-T1471A,LMFSPLV1490KMKRRRK(+100, HphMX)
11		Y,S-A,A	9942-1-1	MATa ura3-∆0 leu2-∆0 trp1-∆2 his3 lys2-128∂ GAL1pr-flo8-HIS3(NatMX) rpb1-Y1473A,S1493A(+100, KanMX)
12		Y,FSP+-A,KRR+	9920-8-1	MATa ura3-∆0 leu2-∆0 trp1-∆2 his3 lys2-128∂ GAL1pr-flo8-HIS3(NatMX) spt6-R1282H,K1355A,K1435A(+40, KanMX) rpb1-Y1473A,LMFSPLV1490KMKRRRK(+100, HphMX)
13	R-H	T-A	9870-3-2	MATa ura3-∆0 leu2-∆0 trp1-∆2 his3 lys2-128∂ GAL1pr-flo8-HIS3(HphMX) rpb1-T1471A(+100, KanMX) spt6-R1282H(+40, URA3)
14	R-H	Y-A	9820-2-2	MATalpha ura3-∆0 leu2-∆0 trp1-∆2 his3 lys2-128∂ GAL1pr-flo8-HIS3(HphMX) rpb1-Y1473A(+100, KanMX) spt6-R1282H(+40, URA3)
15	R-H	S-A	9832-2-3	MATa ura3-∆0 leu2-∆0 trp1-∆2 his3 lys2-128∂ GAL1pr-flo8-HIS3(HphMX) rpb1-S1493A(+100, KanMX) spt6-R1282H(+40, URA3)
16	R-H	FSP+-KRR+	9921-11-2	MATa ura3-∆0 leu2-∆0 trp1-∆2 his3 lys2-128∂ GAL1pr-flo8-HIS3(NatMX) rpb1-LMFSPLV1490KMKRRRK(+100, KanMX) spt6-R1282H(+40, URA3)
18	KK-AA	T-A	9871-3-4	MATa ura3-∆0 leu2-∆0 trp1-∆2 his3 lys2-128∂ GAL1pr-flo8-HIS3(NatMX) rpb1-T1471A(+100, KanMX) spt6-K1355A,K1435A(+40, URA3)
19	KK-AA	Y-A	9882-1-4	MATa ura3-∆0 leu2-∆0 trp1-∆2 his3 lys2-128∂ GAL1pr-flo8-HIS3(NatMX) rpb1-Y1473A(+100, KanMX) spt6-K1355A,K1435A(+40, URA3)
20	KK-AA	S-A	9868-7-4	MATa ura3-∆0 leu2-∆0 trp1-∆2 his3 lys2-128∂ GAL1pr-flo8-HIS3(NatMX) rpb1-S1493A(+100, KanMX) spt6-K1355A,K1435A(+40, URA3)
21	KK-AA	FSP+-KRR+	9859-1-2	MATa ura3-∆0 leu2-∆0 trp1-∆2 his3 lys2-128∂ GAL1pr-flo8-HIS3(NatMX) rpb1-LMFSPLV1490KMKRRRK(+100, KanMX) spt6-K1355A,K1435A(+40, URA3)
22	R,KK-H,AA	T,FSP+-A,KRR+	9940-6-4	MATa ura3-∆0 leu2-∆0 trp1-∆2 his3 lys2-128∂ GAL1pr-flo8-HIS3(NatMX) spt6-R1282H,K1355A,K1435A(+40, KanMX) rpb1-T1471A,LMFSPLV1490KMKRRRK(+100, HphMX)
23	R,KK-H,AA	Y,FSP+-A,KRR+	9920-10-3	MATa ura3-∆0 leu2-∆0 trp1-∆2 his3 lys2-128∂ GAL1pr-flo8-HIS3(NatMX) rpb1-Y1473A,LMFSPLV1490KMKRRRK(+100, HphMX)
24	∆tSH2		9860-1-4	MATa ura3-∆0 leu2-∆0 trp1-∆2 his3 lys2-128∂ GAL1pr-flo8-HIS3(NatMX) spt6-A1247-V5*(KanMX)
Strains for figre 6 (ChIP-seq)
1st set
WT			8127-7-4	MATa ura3-∆0 leu2-∆0 trp1-∆2 his3 lys2-128∂
rpb1-FSP+-KRR+			9800-8-4	MATa ura3-∆0 leu2-∆0 trp1-∆2 his3 lys2-128∂ rpb1-LMFSPLV1490KMKRRRK(+100, KanMX)
spt6-KK-AA			9859-2-2	MATa ura3-∆0 leu2-∆0 trp1-∆2 his3 lys2-128∂ spt6-K1355A,K1435A(+40, URA3)
2nd set
WT			8127-7-4	MATa ura3-∆0 leu2-∆0 trp1-∆2 his3 lys2-128∂
spt6-R-H			8662-2-2K	MATa ura3-∆0 leu2-∆0 trp1-∆2 his3 lys2-128∂ spt6-R1282H(+40, KanMX)
spt6-R,H-KK,AA			9910-1-4	MATa ura3-∆0 leu2-∆0 trp1-∆2 his3 lys2-128∂ spt6-R1282H,K1355A,K1435A(+40, KanMX)
rpb1-T,A-FSP+,KRR+			9930-1-3	MATa ura3-∆0 leu2-∆0 trp1-∆2 his3 lys2-128∂ rpb1-T1471A,LMFSPLV1490KMKRRRK(+100, KanMX)
rpb1-Y,A-FSP+,KRR+			9834-1-3	MATa ura3-∆0 leu2-∆0 trp1-∆2 his3 lys2-128∂ rpb1-Y1473A,LMFSPLV1490KMKRRRK(+100, KanMX)
